# Supplementary material for: Identification of a New QTL Region on Mouse Chromosome 1 Responsible for Male Hypofertility: Phenotype Characterization and Candidate Genes
Source: Int J Mol Sci. 2020 Nov 12;21(22):8506. doi: 10.3390/ijms21228506 (PMC7697627; doi:10.3390/ijms21228506)
Supplement: Supplementary file 1 [file ijms-21-08506-s001.zip]

Archive with 2 entries (2 files):
- ijms-994581-supplementary pending conversion.xlsx
- ijms-994581-supplementary References cited in Table S1 pending conversion.docx
