# Supplementary material for: Identification of a New QTL Region on Mouse Chromosome 1 Responsible for Male Hypofertility: Phenotype Characterization and Candidate Genes
Source: Int J Mol Sci. 2020 Nov 12;21(22):8506. doi: 10.3390/ijms21228506 (PMC7697627; doi:10.3390/ijms21228506)
Supplement: Supplementary file 1 [file ijms-21-08506-s001.zip › ijms-994581-supplementary pending conversion.xlsx]

## Sheet: Gene list
GENES				IDENTITY					EXPRESSION									KO MODELS			FUNCTION		GENETIC VARIABILITY
Genes in the interval			Complete name	Prot coding	Processed	Pseudo	ncRNA	Expression (RNA) by BioGPS				Expression (RNA) by NCBI Gene				Expression profile	Knock-out in mouse				Function of the	Mutations	SNP Spretus/B6							SNP rs#
				gene	transcript	gene	gene	In mouse		In Human		In mouse		In human		(prot)			Phenotype related to		protein	in human	dbSNP and/or Sanger
UCSC	Ensembl	NCBI														in human testis	Published?	Reference			GeneOntology	pathology
								Testis	Others	Testis	Others	Testis	Others	Testis	Others	by ProteinAtlas			Reproduction	Others		OMIM	Missense	Syn	5'	3'	nmda	splice		(change - SIFT score)
D1mit438 (84,577256-84,577,377)			Marker
Pid1	x	x	phosphotyrosine interaction domain containing 1	x				0	marrow	0	muscle, mono	0	liver, bladder		ubiq	Sertoli?	no				signal transduction		3	10	15	99		6
Dner	x	x	delta/notch-like EGF repeat containing	x				0	brain	0	brain	0	brain	0	brain		x	Tohgo 2006 [1]		neuro	notch pathway
Gm37058	x				x
	Gm18304	x				x
Mir6353	x	x					x
Gm37959	x				x
Mir5126	x	x					x
		Gm51637					x
Gm37925	x				x
Gm37738	x				x
Gm38374	x				x
Trip12	x	x	thyroid hormone receptor interactor 12	x				xxx	ubiq	xxx	ubiq	xxx	ubiq	xxx	ubiq	germ cell	x	Kajiro 2011 [2]		embryo lethal	hormone receptor, ubiq ligase	#617752 - CLARK-BARAITSER SYNDROME; CLABARS
Fbxo36	x	x	F-box protein 36	x				xxx	ubiq	xxx	ubiq	xxx	ubiq	xxx	ubiq	NA	x	Dickinson 2016 [3]		immuno, hemato	?
Slc16a14	x	x	solute carrier family 16 (monocarboxylic acid transporters), member 14	x				0	kidney	0	retina		kidney		ubiq, skin, brain	ubiq?	no				transporter		3	7		17
		Gm39669					x
		Gm15433				x
	AC167036.1			x				NA					NA				no
	AC167036.2			x				NA					NA				no
	Gm29284					x
Gm27907	x						x
	Rpl19-ps1	x				x
	Gm7582	x				x
	Gm18342					x
	Gm2389					x
A530032D15Rik	x	x		x				NA					spleen, mammary, lung				no
		Gm53056				x
		Gm35498				x
		Gm38510
C130026I21Rik	x	x			x
	A530040E14Rik	x		x				NA					thymus, spleen				no
		Gm7609				x
Gm10553	x				x
Gm16028	x				x
Gm16026	x					x
Gm16038	x					x
	Gm7592	x				x
	Gm6264					x
Gm7609	x	x		x				0	blood, saliva				thymus, spleen, mammary				no
	AC123856.1					x
	Gm2619	x			x
	Gm7281	x				x
	Gm16025						x
	AC147806.1			x				NA					NA				no
	AC147806.2			x				NA					NA				no
	AC147806.3					x
		Gm2666				x
	Gm2427	x				x
Gm16092	x						x
G530012D18Rik	x			x				NA									no
Sp110	x	x	Sp110 nuclear body protein	x				0	blood cells	0	blood cells	0	blood cells		ubiq, blood cells	germ cells	no				TF	# 235550. HEPATIC VENOOCCLUSIVE DISEASE WITH IMMUNODEFICIENCY; VODI	15	1	5			1
Sp140	x	x	Sp140 nuclear body protein	x				0	blood cells	0	blood cells	0	blood cells		ubiq, blood cells	spermatids	no				TF		22	3	6	2	65	1
Sp100	x	x	nuclear antigen Sp100	x				0	blood cells	0	blood cells	0	blood cells		ubiq, blood cells	interstitial tissue	no				TF		28	5	50		495	5
Gm16094	x				x
Gm10552	x						x
Gm17017	x				x
n-R5s215	x						x
A630001G21Rik	x	x		x				0	blood cells				thymus, spleen				no
9930111H07Rik	x	x					x
Mir8096	x	x					x
Gm25472	x						x
Gm22906	x						x
Cab39	x	x	calcium binding protein 39	x				0	muscle, blood cells, brain	0	muscle, blood cells, brain		ubiq		ubiq	spermatogonias	no				kinase			2	3	18		2
Itm2c	x	x	integral membrane protein 2C	x				0	brain, blood cells	0	brain, blood cells		brain, intestine		ubiq		x	Dickinson 2016 [3]		neuro, skeletal, cardio	Atp binding
Gm28884	x				x
		Gm32302					x
		Gm51745					x
Gpr55	x	x	G protein-coupled receptor 55	x					NA		NA	xxx	blood cells, intestine	xxx	blood cells, intestine	NA	x	Whyte 2009 [4]		hemato, immuno, skeletal	GPCR
4933407L21Rik	x	x		x				x	ubiq			x	brain				no
Gm28100	x						x
		Gm41905				x
	Gm18180	x				x
Spata3	x	x	spermatogenesis associated 3	x				xxx	0		NA	xxx	0	xxx	0	spermatids	no				?		9		2	14		1		rs247215007 (T56P-0.46), rs211878383 (H58Q-1), rs230400452 (F80R-0.52), rs33019826 (F85C-0.24), rs214402804 (S97C-0.1), rs225612174 (H124/125R-1), rs251357907 (R141/140Q-0.06)
2810459M11Rik	x	x		x				0	liver, intestine			0	liver, intestine, placenta				no
Psmd1	x	x	proteasome (prosome, macropain) 26S subunit, non-ATPase, 1	x				0	muscle, blood cells, brain	0	muscle, blood cells, brain		ubiq		ubiq	spermatogonias	no				ubiqitin prot ligase		6	18	6	5	981	4
Gm22786	x						x
Htr2b	x	x	5-hydroxytryptamine (serotonin) receptor 2B	x				0	ubiq	0	ubiq, placenta		endometrium, placenta		ubiq	0 testis, only epid	x	Nebigil 2000 [5]	reduced fertility	cardio, muscle, embryo	GPCR	hypertrophic cardiomyopathy, Antisocial Personality Disorder with Severe Impulsivity
Gm37914	x				x
Gm21972	x			x				NA				NA					no
Armc9	x	x	armadillo repeat containing 9	x					ubiq		ubiq	xx	ubiq		ubiq	germ cells	no				cilium protein	# 617622. JOUBERT SYNDROME 30; JBTS30	11	10	1	46	543	5
		Gm46098				x
Gm16341	x				x
Gm28626	x	x			x
B3gnt7	x	x	UDP-GlcNAc:betaGal beta-1,3-N-acetylglucosaminyltransferase 7	x					ubiq		ubiq, intestine	0	intestine	0	intestine		x	Littlechild 2018 [6]		eye	glycosilation
	Gm5258	x				x
	Gm28627					x
Ncl	x	x	nucleolin	x				0	blood cells	0	blood cells		embryonic tissue		ubiq	germ cells, interstitial tissue	no				translation regulator		5	5	9	106	1	1
Snora75	x	x	small nucleolar RNA, H/ACA box 75				x
Mir3535	x						x
Gm24148	x	x					x
Snord82	x	x	small nucleolar RNA, C/D box 82				x
C130036L24Rik	x	x			x
	Gm45908					x
Nmur1	x	x	neuromedin U receptor 1	x					ubiq	xxx	ubiq		ubiq	xxx	ubiq	germ cells	x	Prendergast 2006 [7]		cardio, metabolism	GPCR, cilia
Tex44	x	x	testis expressed 44	x				XXX	0		NA	xxx	NA	xxx	NA	spermatids	no				?		12	3		1				rs252789575 (T73A-0.72), rs259009031 (I100V-0.78), rs30570951 (A111V-1), rs32222958 (Y112S-0.12), rs236727082 (I218T-0.27), rs219086192 (T260S-0.19)	rs242874384 (L278P-1), rs262944939 (V289E-1), rs31720259 (N299T-0.54), rs215427680 (H380R-0.11), rs231803542 (Q386R-0.4), rs216711513 (H490R-1)
		Gm32700					x
		Gm32758					x
		Gm41907				x
	Rpl30-ps6	x				x
Ptma	x	x	prothymosin alpha	x					brain, blood cells		brain, blood cells		ubiq	0	ubiq		x	Ueda 2017 [8]		neuro	TF	polycystic kidney disease,pulmonary emphysema
Pde6d	x	x	phosphodiesterase 6D, cGMP-specific, rod, delta	x				xxx	brain	x	ubiq	xxx	ubiq	xxx	ubiq	germ cells, Leydig	x	Zhang 2007 [9]		growth, eye, neuro	GTPase regulator, cilia	# 615665. JOUBERT SYNDROME 22; JBTS22
Gm37152	x				x
Cops7b	x	x	COP9 signalosome subunit 7B	x					ubiq, blood cells		ubiq, blood cells		ubiq	xx	ubiq	germ cells	no				post-transl modif		2	6		43	195
Gm22955	x						x
Gm37022	x				x
		Gm41908					x
Nppc	x	x	natriuretic peptide type C	x					ubiq		ubiq, placenta		prostate		ovary, placenta	gonias?	x	Ward 2002 [24]	small testis, abnormal female meiosis	neuro, skeletal, growth	hormone receptor	short stature
Gm37485	x				x
Gm37967	x				x
Gm37447	x				x
Dis3l2	x	x	DIS3 like 3'-5' exoribonuclease 2	x					ubiq	x	ubiq	x	ubiq	x	ubiq	germ cells, Leydig	x	Hunter 2018 [10]		respiratory, renal, skeletal	ribonuclease	# 267000. PERLMAN SYNDROME; PRLMNS
	Gm29097					x
Gm38142	x				x
Gm38010	x				x
	Gm6136	x					x
	x	Gm41909					x
Gm28375	x					x
Gm37017	x				x
Gm29055	x				x
Gm38021	x				x
Gm29371	x	x					x
Gm37541	x				x
Gm28375	x				x
	Akp-ps1	x				x
		Gm41910					x
Alppl2	0	x	alkaline phosphatase, placental-like 2	x					NA	xxx	ubiq	x	placenta	xxx	intestine	0	x	Narisawa 1997 [11]	reduced litter size	IUGR	alkaline phosphatase
Alpi	x	x	alkaline phosphatase, intestinal	x				0	intestin	0	intestin	0	intestine	0	intestine	0	no				alkaline phosphatase		8	21	3	4
Akp3	x	x	alkaline phosphatase 3, intestine, not Mn requiring	x					no gene	0	intestin		no gene	0	intestin		x	Narisawa 2003 [12]		lipid	alkaline phosphatase
		Gm51638					x
Ecel1	x	x	endothelin converting enzyme-like 1	x					brain		brain		ovary	x	brain	0	x	Nagata 2010 [13]		neuro, neolethal	metalloendopeptidase	# 615065. ARTHROGRYPOSIS, DISTAL, TYPE 5D; DA5D
		Gm33292				x
	Gm29372					x
Chrnd	x	x	cholinergic receptor, nicotinic, delta polypeptide	x					ubiq		ubiq	0	embryonic tissue, ovary	XXX	prostate	NA	no				signal transduction	# 616322. MYASTHENIC SYNDROME, CONGENITAL, 3B, FAST-CHANNEL; CMS3B	1	4	6	27		3
Chrng	x	x	cholinergic receptor, nicotinic, gamma polypeptide	x					ubiq		ubiq		prostate		muscle, brain		x	Takahashi 2002 [14]		neuro, respiratory, muscle	channel, receptor AcCholin	# 265000. MULTIPLE PTERYGIUM SYNDROME, ESCOBAR VARIANT; EVMPS
Eif4e2	x	x	eukaryotic translation initiation factor 4E member 2	x					ubiq	xxx	ubiq		ubiq	xxx	ubiq	NA	x	Morita 2012 [15]		neuro, respiratory, growth	translation regulator
Prss56	x	x	protease, serine 56	x					ubiq	xxx	ubiq	xxx		xxx	brain	NA	x	Nair 2011 [16]		hemato, immuno, eye	endopeptidase	# 613517. MICROPHTHALMIA, ISOLATED 6; MCOP6
Gm29374	x						x
Efhd1os	x				x
Efhd1	x	x	EF hand domain containing 1	x				xxx	ovary, kidney	0	placenta, brain	xxx	adrenal, kidney	x	kidney, brain, placenta	germ cells	no				Calcium sensor			5	4	19	692
Gm26187	x					x
Gm22549	x						x
		Gm41911				x
Gigyf2	x	x	GRB10 interacting GYF protein 2	x					ubiq		ubiq	xxx	ubiq	xxx	ubiq	germ cells	x	MGI [25]	small testis	neuro, hemato, immuno	homeostasis, dvt	# 607688. PARKINSON DISEASE 11, AUTOSOMAL DOMINANT, SUSCEPTIBILITY TO; PARK11
Kcnj13	x	x	potassium inwardly-rectifying channel, subfamily J, member 13	x					ubiq		eye		intestine		brain, lung	NA	x	MGI [25]		dig, neuro, respiratory, skeletal	channel K	# 614186. LEBER CONGENITAL AMAUROSIS 16; LCA16 - # 193230. VITREORETINAL DEGENERATION, SNOWFLAKE TYPE; SVD
Snorc	x	x	secondary ossification center associated regulator of chondrocyte maturation	x					NA		ubiq, mammary	x	intestine, brain		mammary, limb		x	Tang 2010 [17]		neuro, metabolism	cartilage
Ngef	x	x	neuronal guanine nucleotide exchange factor	x					NA		brain		brain		brain		x	Sahin 2005 [18]		neuro	GTPase activity regulator
Gm23504	x						x
	Gm6153	x				x
		Gm46099				x
Neu2	x	x	neuraminidase 2	x				0	kidney, muscle, skin		ubiq		mammary, kidney	0	skin	0	no				sugar catabolism		6	6	18	1		3
Inpp5d	x	x	inositol polyphosphate-5-phosphatase D	x					blood cells		blood cells		blood cells		blood cells		x	Nguyen 2011 [19]		hemato, immuno, cardio	phosphatase, signalling pathway	systemic lupus erythematosus, Paget's disease of bone
	Gm17181					x
		Gm33470					x
		Gm33517			x
Atg16l1	x	x	autophagy related 16-like 1 (S. cerevisiae)	x					ubiq		ubiq	x	ubiq		ubiq		x	Cadwell 2008 [20]		dig, metabolism, hemato	autophagy	# 611081. INFLAMMATORY BOWEL DISEASE (CROHN DISEASE) 10; IBD10
Gm25395	x						x
Scarna6	x	x	small Cajal body-specific RNA 6 (Scarna6), guide RNA				x
Sag	x	x	S-antigen, retina and pineal gland (arrestin)	x				0	eye	0	eye	x		xxx	ubiq		x	Xu 1997 [21]		neuro, eye	GPCR regulation	# 258100. OGUCHI DISEASE 1 - # 613758. RETINITIS PIGMENTOSA 47; RP47
Dgkd	x	x	diacylglycerol kinase, delta	x					ubiq	x	ubiq	x	ubiq	x	ubiq		x	Crotty 2006 [22]		neuro, respiratory, cardio	signal transduction	Lennox-Gastaut syndrome
Gm38365	x				x
Gm19582	x	x			x
4833421G17Rik	x				x
Usp40	x	x	ubiquitin specific peptidase 40	x					ubiq		ubiq		ubiq		ubiq	spermatids	no				endopeptidase		7	13	1	40	665	2
Gm25198	x						x
Ugt1a10	x	x	UDP glycosyltransferase 1 family,	x					NA	NA	NA	NA	NA	NA	NA	NA	no				sugar metabolim		27	16	9	6		1
Ugt1a9	x	x		x					NA	NA	NA	NA	NA	NA	NA	NA	no				sugar metabolim		13	2
Ugt1a8	x	x		x					NA	NA	NA	NA	NA	NA	NA	NA	no				sugar metabolim		11	9	2
Ugt1a7c	x	x		x					NA	NA	NA	NA	NA	NA	NA	NA	no				sugar metabolim		6	12		20	2580
Ugt1a6b	x	x		x					NA	NA	NA	NA	NA	NA	NA	NA	no				sugar metabolim		12	15	4
Ugt1a2	x	x		x					NA	NA	NA	NA	NA	NA	NA	NA	no				sugar metabolim		3	5	1
Ugt1a6a	x	x		x					NA	NA	NA	NA	NA	NA	NA	0	no				sugar metabolim		8	8	3
Ugt1a5	x	x		x					NA	NA	NA	NA	NA	NA	NA	NA	no				sugar metabolim		5	4
Ugt1a1	x	x		x					NA	NA	NA	NA	NA	NA	NA	NA	no				sugar metabolim		5	5	1
		Gm38421				x
		LOC108167635			x
	Gm5832	x				x
	Gm15375	x				x
Gm20528	x				x
	AC087801.1					x
	AC087801.2					x
	Gm15373						x
	Gm15372	x					x
	Gm15374	x					x
	AC087801.3					x
	Gm15370					x
	Gm15371	x				x
	Gm15368	x				x
	Gm15369					x
	Gm15376	x				x
Dnajb3	x	x	DnaJ heat shock protein family (Hsp40) member B3	x				xxx	0	x	ubiq		NA		NA	NA	x	MGI [25]		skeletal	chaperone - acrosome									rs229619901 (S178T-0.02), rs250241071 (F142L-0.23)
Gm20526	x					x
Mroh2a	x	x	maestro heat-like repeat family member 2A	x				xxx	ubiq		ubiq	xxx		xxx	thyroid	spermatogonias	no				?		8	37	2	30		7
Hjurp	x	x	Holliday junction recognition protein	x					blood cells		blood cells		embryonic tissue, ubiq	xxx	marrow	spermatogonias	no				TF, chaperone		35	15	6	80		1
Trpm8	x	x	transient receptor potential cation channel, subfamily M, member 8	x					ubiq	xxx	ubiq		prostate	xxx		NA	x	Dhaka 2007 [23]		neuro	channel-response to cold
493045O03Rik	x				x
		Gm51639					x
Spp2	x		secreted phosphoprotein 2	x					liver, placenta		liver		liver, placenta, kidney		liver	NA	no				endopeptidase regulator		2	1	1	1	355	1
Gm29538	x	x					x
Gm28888	x	x					x
Glrp1	x	x	glutamine repeat protein 1	x					macrophage		no gene	xxx			no gene	no human gene	no				TF		10	3	3	10
Gm19589	x						x
Gm38130	x				x
		Gm41912					x
Gm29336	x						x
Arl4c	x	x	ADP-ribosylation factor-like 4C	x					ubiq		ubiq		NA		ubiq	spermatids	no				intracellular transport				7	49	480	1
	Gm29335					x
Platr5	x	x	pluripotency associated transcript 5				x
Gml29337	x						x
D1mit440 (88,786,028-88,786148)			Marker														43	no
			n=	71	37	50	48	NA : not available								NA : no antibody available	28	x			TF : transcription factor
								ubiq : ubiquitous
								no gene : no report of a human orthologous gene

## Sheet: selection
GENES				IDENTITY					EXPRESSION									KO MODELS			FUNCTION		GENETIC VARIABILITY
Genes in the interval			Complete name	Prot coding	Processed	Pseudo	ncRNA	Expression (RNA) by BioGPS				Expression (RNA) by NCBI Gene				Expression profile	Knock-out in mouse				Function of the	Mutations	SNP Spretus/B6
				gene	transcript	gene	gene	In mouse		In Human		In mouse		In human		(prot)			Phenotype related to		protein	in human	dbSNP and/or Sanger
UCSC	Ensembl	NCBI														in human testis	Published?	Reference			GeneOntology	pathology
								Testis	Others	Testis	Others	Testis	Others	Testis	Others	by ProteinAtlas			Reproduction	Others		OMIM	Missense	Syn	5'	3'	nmda	splice
Trip12	x	x	thyroid hormone receptor interactor 12	x				xxx	ubiq	xxx	ubiq	xxx	ubiq	xxx	ubiq	germ cell	x	Kajiro 2011		embryo lethal	hormone receptor, ubiq ligase	#617752 - CLARK-BARAITSER SYNDROME; CLABARS
Fbxo36	x	x	F-box protein 36	x				xxx	ubiq	xxx	ubiq	xxx	ubiq	xxx	ubiq	NA	x	Dickinson 2016		immuno, hemato	?
Gpr55	x	x	G protein-coupled receptor 55	x					NA		NA	xxx	blood cells, intestine	xxx	blood cells, intestine	NA	x	Whyte 2009		hemato, immuno, skeletal	GPCR
Spata3	x	x	spermatogenesis associated 3	x				xxx	0		NA	xxx	0	xxx	0	spermatids	no				?		9		2	14		1
Armc9	x	x	armadillo repeat containing 9	x					ubiq		ubiq	xx	ubiq		ubiq	germ cells	no				cilium protein	# 617622. JOUBERT SYNDROME 30; JBTS30	11	10	1	46	543	5
Nmur1	x	x	neuromedin U receptor 1	x					ubiq	xxx	ubiq		ubiq	xxx	ubiq	germ cells	x	Prendergast 2006		cardio, metabolism	GPCR, cilia
Tex44	x	x	testis expressed 44	x				xxx	0		NA	xxx	NA	xxx	NA	spermatids	no				?		12	3		1
Pde6d	x	x	phosphodiesterase 6D, cGMP-specific, rod, delta	x				xxx	brain	x	ubiq	xxx	ubiq	xxx	ubiq	germ cells, Leydig	x	Zhang 2007		growth, eye, neuro	GTPase regulator, cilia	# 615665. JOUBERT SYNDROME 22; JBTS22
Cops7b	x	x	COP9 signalosome subunit 7B	x					ubiq, blood cells		ubiq, blood cells		ubiq	xx	ubiq	germ cells	no				post-transl modif		2	6		43	195
Dis3l2	x	x	DIS3 like 3'-5' exoribonuclease 2	x					ubiq	x	ubiq	x	ubiq	x	ubiq	germ cells, Leydig	x	Hunter 2018		respiratory, renal, skeletal	ribonuclease	# 267000. PERLMAN SYNDROME; PRLMNS
Alppl2	0	x	alkaline phosphatase, placental-like 2	x					NA	xxx	ubiq	x	placenta	xxx	intestine	0	x	Narisawa 1997	reduced litter size	IUGR	alkaline phosphatase
Chrnd	x	x	cholinergic receptor, nicotinic, delta polypeptide	x					ubiq		ubiq	0	embryonic tissue, ovary	xxx	prostate	NA	no				signal transduction	# 616322. MYASTHENIC SYNDROME, CONGENITAL, 3B, FAST-CHANNEL; CMS3B	1	4	6	27		3
Eif4e2	x	x	eukaryotic translation initiation factor 4E member 2	x					ubiq	xxx	ubiq		ubiq	xxx	ubiq	NA	x	Morita 2012		neuro, respiratory, growth	translation regulator
Prss56	x	x	protease, serine 56	x					ubiq	xxx	ubiq	xxx		xxx	brain	NA	x	Nair 2011		hemato, immuno, eye	endopeptidase	# 613517. MICROPHTHALMIA, ISOLATED 6; MCOP6
Efhd1	x	x	EF hand domain containing 1	x				xxx	ovary, kidney	0	placenta, brain	xxx	adrenal, kidney	x	kidney, brain, placenta	germ cells	no				Calcium sensor			5	4	19	692
Gigyf2	x	x	GRB10 interacting GYF protein 2	x					ubiq		ubiq	xxx	ubiq	xxx	ubiq	germ cells	x	MGI	small testis	neuro, hemato, immuno	homeostasis, dvt	# 607688. PARKINSON DISEASE 11, AUTOSOMAL DOMINANT, SUSCEPTIBILITY TO; PARK11
Sag	x	x	S-antigen, retina and pineal gland (arrestin)	x				0	eye	0	eye	x		xxx	ubiq		x	Xu 1997		neuro, eye	GPCR regulation	# 258100. OGUCHI DISEASE 1 - # 613758. RETINITIS PIGMENTOSA 47; RP47
Dgkd	x	x	diacylglycerol kinase, delta	x					ubiq	x	ubiq	x	ubiq	x	ubiq		x	Crotty 2006		neuro, respiratory, cardio	signal transduction	Lennox-Gastaut syndrome
Dnajb3	x	x	DnaJ heat shock protein family (Hsp40) member B3	x				xxx	0	x	ubiq		NA		NA	NA	x	MGI		skeletal	chaperone - acrosome
Mroh2a	x	x	maestro heat-like repeat family member 2A	x				xxx	ubiq		ubiq	xxx		xxx	thyroid	spermatogonias	no				?		8	37	2	30		7
Hjurp	x	x	Holliday junction recognition protein	x					blood cells		blood cells		embryonic tissue, ubiq	xxx	marrow	spermatogonias	no				TF, chaperone		35	15	6	80		1
Trpm8	x	x	transient receptor potential cation channel, subfamily M, member 8	x					ubiq	xxx	ubiq		prostate	xxx		NA	x	Dhaka 2007		neuro	channel-response to cold
Glrp1	x	x	glutamine repeat protein 1	x					macrophage		no gene	xxx			no gene	no human gene	no				TF		10	3	3	10
